# Supplementary material for: Integrating Women and Girls’ Nutrition Services into Health Systems in Low- and Middle-Income Countries: A Systematic Review
Source: Nutrients. 2022 Oct 25;14(21):4488. doi: 10.3390/nu14214488 (PMC9657561; doi:10.3390/nu14214488)
Supplement: Supplementary file 1 [file nutrients-14-04488-s001.zip]

Archive with 1 entries (1 files):
- nutrients-1929953-supplementary.pdf
